# Supplementary material for: Meteorological Factors Affecting Infectious Diarrhea in Different Climate Zones of China
Source: Int J Environ Res Public Health. 2022 Sep 13;19(18):11511. doi: 10.3390/ijerph191811511 (PMC9517640; doi:10.3390/ijerph191811511)
Supplement: Supplementary file 1 [file ijerph-19-11511-s001.zip]

Archive with 1 entries (1 files):
- ijerph-1832140-supplementary.pdf
